# Supplementary material for: Reaction Behavior of Ultrafine Ferric Oxide Powder with Hydrogen–Carbon Monoxide Gas Mixture
Source: Materials (Basel). 2025 Nov 1;18(21):5002. doi: 10.3390/ma18215002 (PMC12611015; doi:10.3390/ma18215002)
Supplement: Supplementary file 1 [file materials-18-05002-s001.zip]

Archive with 1 entries (1 files):
- materials-3884132-supplementary.pdf
